# Supplementary material for: Color visual acuity in preperimetric glaucoma and open-angle glaucoma
Source: PLoS One. 2019 Apr 17;14(4):e0215290. doi: 10.1371/journal.pone.0215290 (PMC6469804; doi:10.1371/journal.pone.0215290)
Supplement: S2 Table — (XLSX) [file pone.0215290.s002.xlsx]

## Sheet: All
	Age	Sex	IOP	SE	MD	BW VA	R VA	GY VA	BG VA	BP VA
Normal1	31	F	12	0.25	-0.07	-0.176091	0.0457575	0.221849	0	0.39794
Normal2	31	F	13.1	-1.25	-0.25	-0.176091	0	0.154902	-0.176091	0.154902
Normal3	29	F	12	-4	-0.12	-0.176091	-0.0791812	0.30103	-0.176091	0.39794
Normal4	29	F	12	-4	-0.75	-0.176091	-0.0791812	0.221849	-0.0791812	0.69897
Normal5	24	F	13	-2.75	-1.39	-0.176091	0	0.30103	0.0457575	0.522879
Normal6	24	F	15	-2.5	-1.56	-0.176091	-0.0791812	0.30103	-0.0791812	0.522879
Normal7	33	F	13.2	-4.5	0.13	-0.176091	0.0457575	0.522879	0	0.69897
Normal8	33	F	13	-5	-0.33	-0.176091	0.0457575	0.39794	0.09691	0.69897
Normal9	64	F	14	-1.25	0.96	-0.176091	0.221849	0.522879	0.30103	1
Normal10	64	F	14	-1.75	1.21	-0.176091	0.221849	0.522879	0.30103	1
Normal11	53	M	13	-0.75	0.66	-0.30103	0.154902	0.30103	0.154902	0.69897
Normal12	42	M	14	-5.5	-0.13	-0.176091	0.154902	0.39794	0.09691	0.522879
Normal13	47	M	16.3	-1.5	1.29	-0.176091	0.154902	0.522879	0.154902	1
Normal14	39	M	17	-2.25	0.37	-0.176091	0.154902	0.522879	0.154902	1
Normal15	50	M	16	-2.25	-1.43	-0.176091	0.30103	0.39794	0.30103	0.69897
Normal16	43	M	18	-3.75	-1.59	-0.176091	0.154902	0.30103	0.09691	0.823909
Normal17	43	M	15	-1.25	-1.48	-0.176091	0.30103	0.39794	0.522879	0.823909
Normal18	56	M	14	-0.5	0.06	-0.0791812	0.221849	0.69897	0.221849	1
Normal19	55	M	11.1	-2.75	0.93	-0.176091	0.0457575	0.30103	0.09691	0.39794
Normal20	34	F	11	0.25	-1.16	-0.176091	0	0.30103	0.30103	0.69897
Normal21	36	M	13	-2	0.15	-0.0791812	0.154902	0.522879	0.154902	0.69897
Normal22	51	M	16	1.25	-0.09	-0.176091	0.154902	0.39794	0.221849	0.823909
PPG1	23	F	17	-9.5	0.88	-0.0791812	0.09691	0.30103	0.154902	1
PPG2	23	F	15.3	-10	0.75	-0.176091	0.0457575	0.30103	0.154902	0.823909
PPG3	52	M	15.7	-6.75	0.42	-0.30103	0	0.30103	0	0.69897
PPG4	40	M	20.7	0	1.08	-0.30103	0	0.30103	0	0.823909
PPG5	40	M	20	-0.25	1.04	-0.30103	0.0457575	0.39794	-0.0791812	0.69897
PPG6	49	M	16.7	-4	-0.47	-0.176091	0.39794	0.522879	0.221849	1
PPG7	49	M	14.7	-3.75	-0.06	-0.0791812	0.39794	0.69897	0.30103	1
PPG8	58	F	13.7	-3.5	0.39	-0.0791812	0.39794	0.522879	0.221849	1
PPG9	54	F	17.7	-6	3.25	-0.176091	0.0457575	0.09691	0.221849	0.221849
PPG10	43	F	14.3	-5	1.45	-0.0791812	0.09691	0.30103	0.09691	0.69897
PPG11	43	F	15.7	-5	1.05	-0.0791812	0.09691	0.522879	0.221849	0.823909
PPG12	58	F	10.7	-1.25	1.41	-0.176091	0.221849	0.09691	0.154902	0.69897
PPG13	58	F	11	-0.75	1.16	-0.176091	0.30103	0.154902	0.154902	0.69897
PPG14	40	F	14.7	-5.75	-0.74	-0.176091	0.09691	0.522879	0.221849	0.823909
Glaucoma1	34	F	14.7	-4.5	-3.85	-0.176091	0.221849	0.823909	1	0.39794
Glaucoma2	52	M	19	-5.5	-5.68	-0.176091	0	0.39794	0	1
Glaucoma3	44	F	17	-2.25	-2.96	-0.176091	0	0.30103	0.154902	0.69897
Glaucoma4	54	F	15	-5.5	-1.67	-0.0791812	0.221849	0.39794	0.221849	1
Glaucoma5	44	M	18	0	-0.25	-0.30103	0.221849	0.154902	0.221849	1
Glaucoma6	41	M	18	-5	-1.83	-0.176091	0.0457575	0.221849	0	0.39794
Glaucoma7	37	F	16	-4	-1.09	-0.176091	0	0.30103	0	0.69897
Glaucoma8	37	F	16	-4.5	-2.93	-0.176091	0	0.30103	0	0.69897
Glaucoma9	56	M	18.7	-6	-1.51	-0.176091	0.0457575	0.30103	0.0457575	0.522879
Glaucoma10	56	M	19.3	-3.75	0.45	-0.0791812	0.154902	0.522879	0.221849	0.69897
Glaucoma11	50	F	14.3	-5.5	-4.7	-0.176091	0.154902	0.522879	0.39794	0.69897
Glaucoma12	34	F	14.7	0	0.44	-0.176091	0.09691	0.522879	0.0457575	1
Glaucoma13	34	F	13.3	0	0.73	-0.176091	0	0.39794	0.0457575	1
Glaucoma14	56	F	13	0	-5.41	-0.176091	0.30103	0.522879	0.221849	1
Glaucoma15	46	F	12.3	-3.5	-5.41	-0.176091	0.09691	0.30103	0.154902	0.69897
Glaucoma16	53	M	13.7	-4	0.56	-0.176091	0.221849	0.522879	0.39794	0.823909
Glaucoma17	58	F	13.7	-3.75	-4.29	-0.176091	0.09691	0.522879	0.221849	1
Glaucoma18	48	M	13.7	-5	-4.36	-0.176091	0.09691	0.39794	0.154902	0.522879
Glaucoma19	44	M	16	-5	-2.42	-0.0791812	0.39794	0.69897	0.39794	1
Glaucoma20	58	F	11.7	-2.5	-0.77	-0.176091	0.39794	0.522879	0.30103	1
Glaucoma21	39	F	12	-3.25	-5.04	-0.0791812	0.30103	0.69897	0.30103	0.823909
Glaucoma22	51	M	10.7	-0.25	-2.04	-0.0791812	0.30103	0.39794	0.39794	1
Glaucoma23	52	M	14.3	-0.75	-5.47	-0.176091	1	0.30103	0.221849	1
Glaucoma24	52	M	15.3	-1.25	-4.56	-0.0791812	0.221849	0.221849	0.154902	0.823909
Glaucoma25	44	M	16.3	-3.5	-2.22	-0.176091	0.09691	0.522879	0.0457575	1
Glaucoma26	44	M	14.7	-3.5	-2.48	-0.176091	0.09691	0.30103	0.0457575	0.69897
Glaucoma27	45	M	14.7	-6.5	-0.42	-0.0791812	0.30103	0.522879	0.30103	0.69897
Glaucoma28	45	M	18	-5.75	-0.37	-0.0791812	0.30103	0.522879	0.39794	0.69897
Glaucoma29	45	F	20	-0.25	-3.75	-0.176091	0.154902	0.39794	0.30103	1
Glaucoma30	45	F	13.3	-0.75	-1.94	-0.176091	0.221849	0.39794	0.30103	1
Glaucoma31	46	F	13.3	-5.5	-1.33	-0.0791812	0.30103	0.69897	0.39794	1
Glaucoma32	46	F	19	-5.5	-3.39	-0.0791812	0.30103	0.522879	0.39794	1
Glaucoma33	38	F	18	0	-1.9	-0.176091	0.30103	0.69897	0.221849	1
Glaucoma34	38	F	12	0	-4.26	-0.30103	0.09691	0.221849	0.0457575	0.39794
Glaucoma35	58	F	15.3	-0.25	-3.82	-0.176091	0.09691	0.30103	0.154902	0.69897
Glaucoma36	58	F	14	-0.25	-2.47	-0.176091	0.154902	0.30103	0.154902	0.69897
Glaucoma37	35	F	14.7	0	-0.42	-0.0791812	0.522879	1.09691	0.823909	0.39794
Glaucoma38	35	F	15.7	0	-1.38	-0.0791812	0.39794	1.09691	0.823909	0.39794
Glaucoma39	46	F	16	-0.5	-3.25	-0.30103	0.221849	0.221849	0.09691	0.39794
Glaucoma40	46	F	12.7	-0.25	-3.19	-0.30103	0.154902	0.221849	0.154902	0.522879
Glaucoma41	40	M	13.3	-5.5	-2.74	-0.0791812	0.221849	0.69897	0.39794	1
Glaucoma42	40	M	17.7	-4.5	-0.96	-0.0791812	0.30103	0.522879	0.30103	0.823909
Glaucoma43	47	M	17.7	-5.5	-5.09	-0.176091	0.221849	0.39794	0.221849	0.69897
Glaucoma44	38	M	20.3	-5	-1.58	-0.176091	0	0.30103	0	0.522879
Glaucoma45	32	M	11.3	-5	0.04	-0.30103	0	0.221849	0	1
Glaucoma46	32	M	19.7	-4.5	-0.92	-0.30103	0.09691	0.39794	0.221849	1
Glaucoma47	54	F	13.7	-4	-10.84	-0.0791812	0.30103	0.39794	0.30103	0.823909
Glaucoma48	56	F	14.7	-3.75	-9.3	-0.0791812	1	0.154902	0.30103	0.154902
Glaucoma49	56	F	17	-4	-8.18	-0.0791812	0.69897	0.39794	0.39794	0.221849
Glaucoma50	57	F	15	-4.75	-10.36	-0.176091	0.30103	0.69897	1	0.30103
Glaucoma51	41	M	21	-5	-10.14	-0.0791812	0.154902	0.522879	0.154902	0.823909
Glaucoma52	44	M	17.7	0	-7.71	-0.30103	0.522879	0.221849	0.30103	0.0457575
Glaucoma53	21	F	20	0	-10.82	-0.176091	0	0.522879	0.221849	1
Glaucoma54	50	F	14	-5	-11.99	-0.176091	0.221849	0.30103	0.221849	1
Glaucoma55	31	M	17.3	-4	-11.13	-0.176091	0.221849	0.522879	0.221849	1
Glaucoma56	31	M	18.7	-0.25	-7.18	-0.176091	0.154902	0.522879	0.154902	0.823909
Glaucoma57	56	F	11	0	-10.17	-0.176091	0.30103	0.522879	0.30103	1
Glaucoma58	49	F	11.3	-2.25	-9.5	-0.0791812	0.154902	0.221849	0.09691	0.69897
Glaucoma59	49	F	10.7	-2.75	-10.13	-0.176091	0.154902	0.221849	0.221849	0.221849
Glaucoma60	58	F	15	-3.75	-7.27	-0.0791812	0.221849	0.522879	0.154902	1
Glaucoma61	53	M	13.7	-5	-8.25	-0.176091	0.154902	0.221849	0.30103	0.823909
Glaucoma62	34	F	10.3	-2.75	-11.66	-0.176091	0.154902	0.30103	0	0.69897
Glaucoma63	34	F	11	-3	-9.43	-0.176091	0.0457575	0.30103	0.154902	0.39794
Glaucoma64	37	M	13.3	-1	-10.69	-0.176091	0.221849	0.39794	0.154902	0.823909
Glaucoma65	44	M	16.3	-5.5	-8.98	-0.0791812	0.154902	0.522879	0.221849	0.823909
Glaucoma66	36	F	15.3	-4.5	-10.54	-0.176091	0.09691	0.30103	0.09691	0.823909
Glaucoma67	39	F	11	-3	-10.48	-0.176091	0.221849	0.69897	0.30103	1
Glaucoma68	51	M	14.7	-0.5	-10.83	-0.0791812	0.221849	0.522879	0.522879	1
Glaucoma69	56	F	13	-4.75	-8.3	-0.176091	0.0457575	0.30103	0.09691	0.69897
Glaucoma70	56	F	15	-5.5	-11.27	-0.0791812	0.154902	0.39794	0.154902	0.69897
Glaucoma71	59	M	15	-5.25	-8.03	-0.0791812	0.30103	0.522879	0.221849	0.823909
Glaucoma72	59	M	14	-5.5	-6.86	-0.0791812	0.221849	0.522879	0.221849	0.823909
Glaucoma73	34	F	15	-5.75	-15.15	-0.176091	0.154902	0.823909	1.09691	0.30103
Glaucoma74	57	F	9	-4.5	-21.09	-0.0791812	0.30103	0.522879	1	1
Glaucoma75	52	M	12.3	-5.5	-15.2	-0.176091	0.221849	0.39794	0.154902	0.69897
Glaucoma76	52	M	12.3	-4.5	-20.4	-0.176091	0.154902	0.221849	0.154902	0.522879
Glaucoma77	57	F	11.7	-4.75	-24.13	-0.0791812	0.522879	0.69897	1	0.39794
Glaucoma78	57	F	13.3	-6.25	-17.74	0	0.823909	0.154902	0.522879	0.154902
Glaucoma79	21	F	13.3	-0.5	-16.49	-0.176091	0.09691	0.39794	0.09691	1
Glaucoma80	54	F	8.7	-2.75	-14.48	-0.0791812	0.30103	1	0.823909	1
Glaucoma81	54	F	8.3	-3.25	-25.61	-0.0791812	0.30103	0.69897	0.522879	1
Glaucoma82	51	M	7	0.5	-21.92	-0.176091	0.39794	0.522879	0.39794	0.823909
Glaucoma83	51	M	13	0.5	-27.28	-0.176091	0.522879	0.522879	0.522879	1
Glaucoma84	46	F	12.7	-2.75	-24.74	-0.176091	0.09691	0.39794	0.221849	1
Glaucoma85	34	F	21	-0.75	-29.4	-0.176091	0.221849	0.221849	0.221849	0.823909
Glaucoma86	36	F	13	-4.5	-12.52	-0.176091	0.154902	0.522879	0.154902	0.823909
Glaucoma87	46	F	11.3	-5	-14.81	-0.30103	0.154902	0.39794	0.154902	0.69897
